# Supplementary material for: Feasibility and Potential Effects of Multidomain Interventions to Improve the Cognitive and Functional Well-Being of Elderly Individuals in Residential Structures: The I-COUNT Pilot Study Protocol
Source: Healthcare (Basel). 2025 Aug 14;13(16):1999. doi: 10.3390/healthcare13161999 (PMC12385751; doi:10.3390/healthcare13161999)
Supplement: Supplementary file 1 [file healthcare-13-01999-s001.zip]

Archive with 1 entries (1 files):
- healthcare-3682347-supplementary.pdf
